# Supplementary material for: HpeNet: Co-expression Network Database for de novo Transcriptome Assembly of Paeonia lactiflora Pall
Source: Front Genet. 2020 Oct 21;11:570138. doi: 10.3389/fgene.2020.570138 (PMC7641121; doi:10.3389/fgene.2020.570138)
Supplement: Supplementary file 2 [file Table_1.XLSX]

## Sheet: GO
Table S4. Number of unigenes annotated with GO
## Total annotated genes: 142163
GO term	Description	Category	Unigene Number
GO:0009987	cellular process	Biological Process	77134
GO:0008152	metabolic process	Biological Process	72426
GO:0044699	single-organism process	Biological Process	56888
GO:0065007	biological regulation	Biological Process	25177
GO:0050789	regulation of biological process	Biological Process	23229
GO:0051179	localization	Biological Process	21919
GO:0050896	response to stimulus	Biological Process	17932
GO:0071840	cellular component organization or biogenesis	Biological Process	14589
GO:0023052	signaling	Biological Process	8912
GO:0051704	multi-organism process	Biological Process	7469
GO:0032501	multicellular organismal process	Biological Process	3556
GO:0032502	developmental process	Biological Process	2930
GO:0000003	reproduction	Biological Process	1810
GO:0022414	reproductive process	Biological Process	1681
GO:0048518	positive regulation of biological process	Biological Process	1543
GO:0048519	negative regulation of biological process	Biological Process	1343
GO:0040011	locomotion	Biological Process	1252
GO:0002376	immune system process	Biological Process	1241
GO:0022610	biological adhesion	Biological Process	993
GO:0040007	growth	Biological Process	292
GO:0007610	behavior	Biological Process	175
GO:0001906	cell killing	Biological Process	153
GO:0098754	detoxification	Biological Process	106
GO:0044848	biological phase	Biological Process	105
GO:0048511	rhythmic process	Biological Process	63
GO:0098743	cell aggregation	Biological Process	8
GO:0005623	cell	Cellular Component	43915
GO:0044464	cell part	Cellular Component	43890
GO:0043226	organelle	Cellular Component	30149
GO:0032991	macromolecular complex	Cellular Component	26460
GO:0016020	membrane	Cellular Component	23101
GO:0044425	membrane part	Cellular Component	20741
GO:0044422	organelle part	Cellular Component	14518
GO:0031974	membrane-enclosed lumen	Cellular Component	4072
GO:0044423	virion part	Cellular Component	2985
GO:0019012	virion	Cellular Component	2985
GO:0005576	extracellular region	Cellular Component	1498
GO:0044421	extracellular region part	Cellular Component	1218
GO:0044217	other organism part	Cellular Component	856
GO:0044215	other organism	Cellular Component	856
GO:0031012	extracellular matrix	Cellular Component	413
GO:0030054	cell junction	Cellular Component	145
GO:0055044	symplast	Cellular Component	50
GO:0044456	synapse part	Cellular Component	22
GO:0045202	synapse	Cellular Component	22
GO:0044420	extracellular matrix component	Cellular Component	9
GO:0009295	nucleoid	Cellular Component	5
GO:0005488	binding	Molecular Function	75385
GO:0003824	catalytic activity	Molecular Function	60667
GO:0005215	transporter activity	Molecular Function	9394
GO:0005198	structural molecule activity	Molecular Function	4950
GO:0001071	nucleic acid binding transcription factor activity	Molecular Function	3716
GO:0098772	molecular function regulator	Molecular Function	3034
GO:0060089	molecular transducer activity	Molecular Function	2476
GO:0000988	transcription factor activity, protein binding	Molecular Function	1263
GO:0016209	antioxidant activity	Molecular Function	641
GO:0016530	metallochaperone activity	Molecular Function	40
