# Supplementary material for: HpeNet: Co-expression Network Database for de novo Transcriptome Assembly of Paeonia lactiflora Pall
Source: Front Genet. 2020 Oct 21;11:570138. doi: 10.3389/fgene.2020.570138 (PMC7641121; doi:10.3389/fgene.2020.570138)
Supplement: Supplementary file 3 [file Table_2.XLSX]

## Sheet: sheet1
Table S7. Unigenes for light-harvesting complex photosystems I and II in Paeonia lactiflora
Genes	AGI	E-value	Ara_symbol	annotation
Cluster-55448.185067	AT3G54890	4.8e-17	LHCA1	photosystem I light harvesting complex gene 1
Cluster-55448.254675	AT3G54890	9.7e-18	LHCA1	photosystem I light harvesting complex gene 1
Cluster-8750.0	AT3G54890	1.3e-14	LHCA1	photosystem I light harvesting complex gene 1
Cluster-10922.0	AT3G54890	2.1e-18	LHCA1	photosystem I light harvesting complex gene 1
Cluster-50825.0	AT3G54890	9.9e-07	LHCA1	photosystem I light harvesting complex gene 1
Cluster-55448.299356	AT3G54890	8.1e-17	LHCA1	photosystem I light harvesting complex gene 1
Cluster-10523.0	AT3G54890	1.6e-15	LHCA1	photosystem I light harvesting complex gene 1
Cluster-43507.0	AT3G54890	4.9e-16	LHCA1	photosystem I light harvesting complex gene 1
Cluster-55448.255790	AT3G54890	5.7e-18	LHCA1	photosystem I light harvesting complex gene 1
Cluster-55448.169583	AT3G54890	7.5e-15	LHCA1	photosystem I light harvesting complex gene 1
Cluster-49302.4	AT3G54890	4.8e-13	LHCA1	photosystem I light harvesting complex gene 1
Cluster-49302.3	AT3G54890	7.3e-10	LHCA1	photosystem I light harvesting complex gene 1
Cluster-49302.1	AT3G54890	2e-19	LHCA1	photosystem I light harvesting complex gene 1
Cluster-55448.254668	AT3G54890	7.7e-18	LHCA1	photosystem I light harvesting complex gene 1
Cluster-54169.0	AT3G54890	2e-18	LHCA1	photosystem I light harvesting complex gene 1
Cluster-55448.43366	AT3G54890	1.9e-12	LHCA1	photosystem I light harvesting complex gene 1
Cluster-55448.43365	AT3G54890	2.8e-14	LHCA1	photosystem I light harvesting complex gene 1
Cluster-55448.233148	AT3G54890	1.8e-32	LHCA1	photosystem I light harvesting complex gene 1
Cluster-55448.207014	AT3G54890	1e-17	LHCA1	photosystem I light harvesting complex gene 1
Cluster-55448.124893	AT3G54890	2.2e-14	LHCA1	photosystem I light harvesting complex gene 1
Cluster-55448.165048	AT3G54890	4e-17	LHCA1	photosystem I light harvesting complex gene 1
Cluster-54037.0	AT3G54890	3.5e-18	LHCA1	photosystem I light harvesting complex gene 1
Cluster-55448.116224	AT3G54890	3.5e-07	LHCA1	photosystem I light harvesting complex gene 1
Cluster-55448.162486	AT3G54890	4.1e-17	LHCA1	photosystem I light harvesting complex gene 1
Cluster-55448.238335	AT3G54890	3.1e-17	LHCA1	photosystem I light harvesting complex gene 1
Cluster-55448.254672	AT3G61470	3.7e-32	LHCA2	photosystem I light harvesting complex gene 2
Cluster-55448.254674	AT3G61470	5.5e-29	LHCA2	photosystem I light harvesting complex gene 2
Cluster-55448.194212	AT3G61470	3.8e-24	LHCA2	photosystem I light harvesting complex gene 2
Cluster-55448.254667	AT3G61470	6.5e-06	LHCA2	photosystem I light harvesting complex gene 2
Cluster-46216.0	AT3G61470	2.2e-06	LHCA2	photosystem I light harvesting complex gene 2
Cluster-55448.90391	AT3G61470	1.4e-29	LHCA2	photosystem I light harvesting complex gene 2
Cluster-55448.148699	AT3G61470	2.9e-24	LHCA2	photosystem I light harvesting complex gene 2
Cluster-55448.208985	AT3G61470	1.8e-29	LHCA2	photosystem I light harvesting complex gene 2
Cluster-55448.208986	AT3G61470	2e-29	LHCA2	photosystem I light harvesting complex gene 2
Cluster-55448.208983	AT3G61470	2e-29	LHCA2	photosystem I light harvesting complex gene 2
Cluster-42805.0	AT3G61470	4.6e-32	LHCA2	photosystem I light harvesting complex gene 2
Cluster-55448.174063	AT3G61470	3.6e-33	LHCA2	photosystem I light harvesting complex gene 2
Cluster-10591.0	AT3G61470	3.1e-31	LHCA2	photosystem I light harvesting complex gene 2
Cluster-48665.0	AT3G61470	1.7e-30	LHCA2	photosystem I light harvesting complex gene 2
Cluster-52182.0	AT3G61470	1.1e-24	LHCA2	photosystem I light harvesting complex gene 2
Cluster-55448.165047	AT3G61470	3.7e-17	LHCA2	photosystem I light harvesting complex gene 2
Cluster-54169.2	AT3G61470	1.8e-31	LHCA2	photosystem I light harvesting complex gene 2
Cluster-55448.208984	AT3G61470	2e-29	LHCA2	photosystem I light harvesting complex gene 2
Cluster-55448.180252	AT3G61470	3.7e-33	LHCA2	photosystem I light harvesting complex gene 2
Cluster-55448.254669	AT3G61470	6.1e-18	LHCA2	photosystem I light harvesting complex gene 2
Cluster-55448.180251	AT3G61470	3.8e-33	LHCA2	photosystem I light harvesting complex gene 2
Cluster-55448.180250	AT3G61470	3.2e-33	LHCA2	photosystem I light harvesting complex gene 2
Cluster-55448.41270	AT1G61520	1.1e-31	LHCA3	photosystem I light harvesting complex gene 3
Cluster-53735.0	AT1G61520	9.8e-15	LHCA3	photosystem I light harvesting complex gene 3
Cluster-55448.290535	AT1G61520	2.9e-10	LHCA3	photosystem I light harvesting complex gene 3
Cluster-43042.0	AT1G61520	2.7e-33	LHCA3	photosystem I light harvesting complex gene 3
Cluster-55448.154768	AT1G61520	1.2e-24	LHCA3	photosystem I light harvesting complex gene 3
Cluster-55448.12570	AT1G61520	4.9e-30	LHCA3	photosystem I light harvesting complex gene 3
Cluster-55448.329554	AT1G61520	2e-31	LHCA3	photosystem I light harvesting complex gene 3
Cluster-55448.299334	AT1G61520	1.9e-31	LHCA3	photosystem I light harvesting complex gene 3
Cluster-55448.299274	AT1G61520	1.9e-31	LHCA3	photosystem I light harvesting complex gene 3
Cluster-55448.291948	AT1G61520	3.1e-10	LHCA3	photosystem I light harvesting complex gene 3
Cluster-54169.1	AT1G61520	5.5e-16	LHCA3	photosystem I light harvesting complex gene 3
Cluster-48200.0	AT1G61520	5e-26	LHCA3	photosystem I light harvesting complex gene 3
Cluster-63658.0	AT1G61520	1.8e-28	LHCA3	photosystem I light harvesting complex gene 3
Cluster-53552.0	AT1G61520	7.8e-30	LHCA3	photosystem I light harvesting complex gene 3
Cluster-63878.0	AT1G61520	8.5e-29	LHCA3	photosystem I light harvesting complex gene 3
Cluster-55448.322094	AT1G61520	8e-32	LHCA3	photosystem I light harvesting complex gene 3
Cluster-55448.221545	AT1G61520	1.1e-13	LHCA3	photosystem I light harvesting complex gene 3
Cluster-55448.190217	AT1G61520	3.3e-29	LHCA3	photosystem I light harvesting complex gene 3
Cluster-64199.1	AT1G61520	3.1e-24	LHCA3	photosystem I light harvesting complex gene 3
Cluster-64199.0	AT1G61520	3e-24	LHCA3	photosystem I light harvesting complex gene 3
Cluster-55448.124892	AT1G61520	6e-31	LHCA3	photosystem I light harvesting complex gene 3
Cluster-62353.0	AT1G61520	2.6e-24	LHCA3	photosystem I light harvesting complex gene 3
Cluster-56178.0	AT1G61520	1.3e-31	LHCA3	photosystem I light harvesting complex gene 3
Cluster-55448.254673	AT1G45474	5.1e-32	Lhca5	photosystem I light harvesting complex gene 5
Cluster-55448.254677	AT1G45474	4.7e-32	Lhca5	photosystem I light harvesting complex gene 5
Cluster-55448.204548	AT1G45474	3.4e-11	Lhca5	photosystem I light harvesting complex gene 5
Cluster-55448.30131	AT1G45474	4.2e-11	Lhca5	photosystem I light harvesting complex gene 5
Cluster-55448.90389	AT1G45474	2.9e-27	Lhca5	photosystem I light harvesting complex gene 5
Cluster-55448.164933	AT1G45474	2.2e-31	Lhca5	photosystem I light harvesting complex gene 5
Cluster-43157.0	AT1G45474	2.1e-21	Lhca5	photosystem I light harvesting complex gene 5
Cluster-55448.90390	AT1G45474	4.6e-29	Lhca5	photosystem I light harvesting complex gene 5
Cluster-55448.64351	AT1G45474	6e-09	Lhca5	photosystem I light harvesting complex gene 5
Cluster-47940.0	AT1G45474	4.7e-09	Lhca5	photosystem I light harvesting complex gene 5
Cluster-55448.318	AT1G45474	8.1e-32	Lhca5	photosystem I light harvesting complex gene 5
Cluster-55448.319	AT1G45474	1.5e-31	Lhca5	photosystem I light harvesting complex gene 5
Cluster-55448.239466	AT1G45474	3.4e-07	Lhca5	photosystem I light harvesting complex gene 5
Cluster-55448.239465	AT1G45474	8.1e-08	Lhca5	photosystem I light harvesting complex gene 5
Cluster-55448.239464	AT1G45474	3.3e-07	Lhca5	photosystem I light harvesting complex gene 5
Cluster-55448.154574	AT1G45474	3.9e-11	Lhca5	photosystem I light harvesting complex gene 5
Cluster-61642.0	AT1G45474	3e-32	Lhca5	photosystem I light harvesting complex gene 5
Cluster-55448.312809	AT1G45474	1.2e-09	Lhca5	photosystem I light harvesting complex gene 5
Cluster-55448.312803	AT1G45474	1.1e-09	Lhca5	photosystem I light harvesting complex gene 5
Cluster-55448.312805	AT1G45474	3.4e-13	Lhca5	photosystem I light harvesting complex gene 5
Cluster-55448.220405	AT1G45474	1.3e-09	Lhca5	photosystem I light harvesting complex gene 5
Cluster-55448.182455	AT1G45474	2e-12	Lhca5	photosystem I light harvesting complex gene 5
Cluster-55448.277968	AT1G45474	7.1e-06	Lhca5	photosystem I light harvesting complex gene 5
Cluster-52799.0	AT1G45474	8.6e-09	Lhca5	photosystem I light harvesting complex gene 5
Cluster-55448.301166	AT1G45474	9.1e-09	Lhca5	photosystem I light harvesting complex gene 5
Cluster-55448.165049	AT1G45474	4.3e-11	Lhca5	photosystem I light harvesting complex gene 5
Cluster-55448.52830	AT1G45474	2.9e-07	Lhca5	photosystem I light harvesting complex gene 5
Cluster-55448.33151	AT1G45474	4.3e-10	Lhca5	photosystem I light harvesting complex gene 5
Cluster-55448.165050	AT1G45474	3.5e-11	Lhca5	photosystem I light harvesting complex gene 5
Cluster-55448.67687	AT1G45474	7.2e-09	Lhca5	photosystem I light harvesting complex gene 5
Cluster-55448.67686	AT1G45474	1.4e-11	Lhca5	photosystem I light harvesting complex gene 5
Cluster-59974.0	AT1G45474	1.5e-31	Lhca5	photosystem I light harvesting complex gene 5
Cluster-55448.145353	AT1G45474	2.3e-12	Lhca5	photosystem I light harvesting complex gene 5
Cluster-42160.0	AT1G45474	8e-29	Lhca5	photosystem I light harvesting complex gene 5
Cluster-54169.3	AT1G45474	6.7e-26	Lhca5	photosystem I light harvesting complex gene 5
Cluster-44575.0	AT1G45474	1.9e-29	Lhca5	photosystem I light harvesting complex gene 5
Cluster-42553.0	AT1G45474	6.6e-31	Lhca5	photosystem I light harvesting complex gene 5
Cluster-55448.125390	AT1G45474	3.9e-07	Lhca5	photosystem I light harvesting complex gene 5
Cluster-55448.239481	AT1G45474	1e-07	Lhca5	photosystem I light harvesting complex gene 5
Cluster-55448.207446	AT1G45474	8.7e-24	Lhca5	photosystem I light harvesting complex gene 5
Cluster-15173.0	AT1G45474	7e-13	Lhca5	photosystem I light harvesting complex gene 5
Cluster-55448.256570	AT1G45474	7.6e-09	Lhca5	photosystem I light harvesting complex gene 5
Cluster-55448.315057	AT1G45474	4e-11	Lhca5	photosystem I light harvesting complex gene 5
Cluster-55448.315059	AT1G45474	1.1e-09	Lhca5	photosystem I light harvesting complex gene 5
Cluster-55448.136777	AT1G45474	3.9e-07	Lhca5	photosystem I light harvesting complex gene 5
Cluster-55448.300294	AT1G45474	1.1e-31	Lhca5	photosystem I light harvesting complex gene 5
Cluster-55448.300144	AT1G45474	2.9e-12	Lhca5	photosystem I light harvesting complex gene 5
Cluster-55316.0	AT1G45474	1.6e-31	Lhca5	photosystem I light harvesting complex gene 5
Cluster-55448.66257	AT1G45474	5.9e-12	Lhca5	photosystem I light harvesting complex gene 5
Cluster-63847.0	AT1G45474	6.4e-06	Lhca5	photosystem I light harvesting complex gene 5
Cluster-55448.123573	AT1G29930	1.4e-25	AB140	chlorophyll A/B binding protein 1
Cluster-55448.252165	AT1G29920	6e-08	AB165	chlorophyll A/B-binding protein 2
Cluster-10274.0	AT1G29920	4.4e-27	AB165	chlorophyll A/B-binding protein 2
Cluster-53555.0	AT1G29910	8.7e-23	AB180	chlorophyll A/B binding protein 3
Cluster-10556.0	AT1G29910	7.6e-20	AB180	chlorophyll A/B binding protein 3
Cluster-58517.0	AT1G29910	3.3e-26	AB180	chlorophyll A/B binding protein 3
Cluster-42989.0	AT1G29910	1.4e-26	AB180	chlorophyll A/B binding protein 3
Cluster-55448.205415	AT1G29910	6.5e-33	AB180	chlorophyll A/B binding protein 3
Cluster-55448.300813	AT1G29910	3.4e-21	AB180	chlorophyll A/B binding protein 3
Cluster-55448.196065	AT1G29910	5.7e-23	AB180	chlorophyll A/B binding protein 3
Cluster-55448.300800	AT1G29910	1.8e-33	AB180	chlorophyll A/B binding protein 3
Cluster-55448.82948	AT1G15820	3.7e-06	CP24	light harvesting complex photosystem II subunit 6
Cluster-55448.207195	AT1G15820	6.1e-32	CP24	light harvesting complex photosystem II subunit 6
Cluster-50118.0	AT1G15820	3.8e-43	CP24	light harvesting complex photosystem II subunit 6
Cluster-10595.0	AT1G15820	6.7e-06	CP24	light harvesting complex photosystem II subunit 6
Cluster-55448.178608	AT2G34430	5.4e-07	LHB1B1	light-harvesting chlorophyll-protein complex II subunit B1
Cluster-55448.252164	AT2G34430	5.6e-14	LHB1B1	light-harvesting chlorophyll-protein complex II subunit B1
Cluster-55448.200801	AT2G34430	1.1e-27	LHB1B1	light-harvesting chlorophyll-protein complex II subunit B1
Cluster-55448.139993	AT2G34420	3.3e-23	LHB1B2	photosystem II light harvesting complex gene B1B2
Cluster-55448.90386	AT2G34420	4.5e-26	LHB1B2	photosystem II light harvesting complex gene B1B2
Cluster-10505.1	AT2G34420	9.7e-07	LHB1B2	photosystem II light harvesting complex gene B1B2
Cluster-30989.0	AT2G34420	4e-28	LHB1B2	photosystem II light harvesting complex gene B1B2
Cluster-55448.232765	AT2G34420	6.6e-30	LHB1B2	photosystem II light harvesting complex gene B1B2
Cluster-55448.253390	AT2G05070	2.5e-21	LHCB2	photosystem II light harvesting complex gene 2.2
Cluster-55448.254671	AT2G05070	9e-08	LHCB2	photosystem II light harvesting complex gene 2.2
Cluster-55448.177689	AT2G05070	3e-26	LHCB2	photosystem II light harvesting complex gene 2.2
Cluster-55448.180380	AT2G05070	3.1e-26	LHCB2	photosystem II light harvesting complex gene 2.2
Cluster-48948.1	AT2G05070	4e-10	LHCB2	photosystem II light harvesting complex gene 2.2
Cluster-64130.0	AT2G05070	3.4e-14	LHCB2	photosystem II light harvesting complex gene 2.2
Cluster-42856.0	AT2G05100	5.6e-09	LHCB2	photosystem II light harvesting complex gene 2.1
Cluster-41662.0	AT2G05100	2.3e-30	LHCB2	photosystem II light harvesting complex gene 2.1
Cluster-57027.0	AT2G05100	4.8e-10	LHCB2	photosystem II light harvesting complex gene 2.1
Cluster-10028.0	AT2G05100	6e-27	LHCB2	photosystem II light harvesting complex gene 2.1
Cluster-48948.0	AT2G05100	3.8e-06	LHCB2	photosystem II light harvesting complex gene 2.1
Cluster-47318.0	AT2G05100	6.7e-31	LHCB2	photosystem II light harvesting complex gene 2.1
Cluster-55448.311650	AT3G27690	2.6e-26	LHCB2	photosystem II light harvesting complex gene 2.3
Cluster-42862.0	AT3G27690	1.9e-20	LHCB2	photosystem II light harvesting complex gene 2.3
Cluster-55448.149407	AT3G27690	4.3e-31	LHCB2	photosystem II light harvesting complex gene 2.3
Cluster-55448.12811	AT3G27690	4.1e-08	LHCB2	photosystem II light harvesting complex gene 2.3
Cluster-47940.1	AT3G27690	1.3e-22	LHCB2	photosystem II light harvesting complex gene 2.3
Cluster-36118.0	AT3G27690	7.1e-27	LHCB2	photosystem II light harvesting complex gene 2.3
Cluster-44237.0	AT5G54270	1.9e-18	LHCB3	light-harvesting chlorophyll B-binding protein 3
Cluster-55448.340052	AT5G54270	4.3e-19	LHCB3	light-harvesting chlorophyll B-binding protein 3
Cluster-55448.150632	AT5G54270	7.7e-18	LHCB3	light-harvesting chlorophyll B-binding protein 3
Cluster-49413.0	AT5G54270	2.8e-14	LHCB3	light-harvesting chlorophyll B-binding protein 3
Cluster-49302.2	AT5G54270	3.7e-09	LHCB3	light-harvesting chlorophyll B-binding protein 3
Cluster-55448.342166	AT5G54270	1.1e-08	LHCB3	light-harvesting chlorophyll B-binding protein 3
Cluster-50118.1	AT2G40100	2.3e-12	LHCB4.3	light harvesting complex photosystem II
Cluster-54070.0	AT2G40100	3e-11	LHCB4.3	light harvesting complex photosystem II
Cluster-10595.1	AT2G40100	4.9e-06	LHCB4.3	light harvesting complex photosystem II
Cluster-48386.0	AT4G10340	5.3e-07	LHCB5	light harvesting complex of photosystem II 5
Cluster-55448.254676	AT4G10340	6.8e-08	LHCB5	light harvesting complex of photosystem II 5
Cluster-10441.0	AT4G10340	1.3e-12	LHCB5	light harvesting complex of photosystem II 5
Cluster-55448.198158	AT4G10340	3.3e-23	LHCB5	light harvesting complex of photosystem II 5
Cluster-52921.0	AT4G10340	8.5e-06	LHCB5	light harvesting complex of photosystem II 5
