# Supplementary material for: HpeNet: Co-expression Network Database for de novo Transcriptome Assembly of Paeonia lactiflora Pall
Source: Front Genet. 2020 Oct 21;11:570138. doi: 10.3389/fgene.2020.570138 (PMC7641121; doi:10.3389/fgene.2020.570138)
Supplement: Supplementary file 4 [file Table_3.XLSX]

## Sheet:  Expression profile
Table S8. Expression profiles for unigenes in the FADs network
gene_id	SY_07	SY_14	SY_21	SY_28	KnY-Median	HsY-Median	CpY-Median	LY-Median	FRY-Median
Cluster-55448.309693	0	0.61	3.45	363.12	166	1167.96	0.16	44.29	0
Cluster-55448.309691	0	0	0.1	0.89	0.91	3.58	0	0.75	0
Cluster-55448.32905	0.07	0.3	3.42	309.77	69.32	1017.03	0.32	34.97	0
Cluster-38685.0	0	0	0	0	0	1.53	0	0	0
Cluster-55448.29392	0	0.28	0	0.13	0	2.21	0	0	0
Cluster-42703.0	0	0	0	0	0	0.24	0	0	0
Cluster-55448.28465	0	0	0	0	0	0.04	0	0	0
Cluster-55448.250611	0.05	1.01	2.8	10.17	1.72	22.42	0	0	0
Cluster-32876.0	0	0	0	0	0	0.2	0	0	0
Cluster-55448.70214	0	0	0	0	0	0.08	0	0	0
Cluster-55448.143429	0	0	0	0	0	0.3	0	0	0
Cluster-55448.118765	0.2	0.38	0.36	0.11	0.32	1.59	0.1	0.59	0.67
Cluster-55448.312567	0	0	3.39	29.71	0	77.05	0	0	0
Cluster-55448.99355	0.29	0.05	0.06	0.17	0.06	0.59	0	0.05	0
Cluster-55448.30585	0	0	0	3.01	0.07	5.57	0	0	0
Cluster-55448.210681	0	0	0	0	0	0.07	0	0	0
Cluster-55448.31704	0	0	0	0.86	0	2.6	0	0	0.1
Cluster-54354.0	0	0	0	0.8	0.28	4.28	0	0	0
Cluster-55448.252811	0	0	0	0.06	0	0.31	0	0	0
Cluster-55448.51735	0	0	0	0	0	0.16	0	0	0
Cluster-55448.230922	0.15	0	0	0.22	0.22	0.26	0	0.2	0
Cluster-55448.311247	0	0	9.22	41.56	112.7	1221.6	0.23	0	0
Cluster-55448.76989	0	0.06	0	0.67	0.11	5.95	0	0	0
Cluster-55448.47726	0	0	0	0	0	1.99	0	0	0
Cluster-55448.314388	0	0	0	0.16	0	1.65	0	0	0
Cluster-55448.30970	0	0	0	1.26	0	5.96	0	0	0
Cluster-55448.232891	2.81	3.89	4.26	19.91	5.91	34.05	4.14	8.64	10.88
Cluster-55448.205982	0.02	1.17	3.19	14.33	1.77	13.24	0	0.04	0.02
Cluster-55448.89390	0.35	30.71	382.21	1652.63	32.82	2765.18	1.45	0	0
Cluster-55448.309421	0.35	31.75	316.82	654.78	18.4	1096	0.22	0	0
Cluster-55448.165026	0.55	2.25	8.21	63.36	80.69	196.79	51.13	54.27	72.92
Cluster-55448.167497	6.73	13.12	32.25	165.07	20.16	164.37	0.17	0.12	2.04
Cluster-55448.116476	8.63	8.82	7.35	157.07	23.21	195.84	7.95	30.81	1.27
Cluster-55448.981	0.06	0.05	0	3.16	0.96	5.16	0.21	1.59	0
Cluster-55448.316142	0	0	0	0.17	0	0.17	0	0	0
Cluster-55448.45955	0.22	0.19	0.16	6.59	0.39	25.04	0.45	0	0
Cluster-55448.29667	0	0.27	0.4	3.06	0.28	10.03	0	0	0
Cluster-55448.314871	0	0	0.03	0	0	2.83	0	0	0
Cluster-55448.314872	0	0	0	0	0	0.73	0	0	0
Cluster-49025.0	0	0	0	0	0.07	0.21	0.06	0	0
Cluster-55448.309945	0.25	2.67	14.76	197.78	128.05	1659.49	0.25	0	0
Cluster-55448.311224	0.09	1.07	7.6	200.59	35.3	507.11	0.06	2.09	0
Cluster-55448.312929	0	0	0.03	0.8	1.03	5.03	0	0	0
Cluster-55448.45125	0	0	0	0	0	1.35	0	0	0
Cluster-5386.0	0	0	0	0	0	0.28	0	0	0
Cluster-55448.312568	0	0	0	3.84	1.06	38.95	0	0	0
Cluster-55448.335381	0	0	0	0	0	0.36	0	0	0
Cluster-55448.33567	0	0	0	0	10.68	61.44	0	0	0
Cluster-37324.0	0	0	0	0	0	0.56	0	0	0
Cluster-55448.30798	0	0	0	0	0	10.76	0	0	0
Cluster-55448.227483	0.47	112.93	861.19	2063.81	66.82	3810.71	1.14	0	0
Cluster-55448.16320	0	0	0	0	0	0.54	0	0	0
Cluster-55448.27231	0	0	0	0	0	1.1	0	0	0
Cluster-55448.32305	0	0	0	0	0	11.24	0	0	0
Cluster-55448.24882	0	0	0.79	0.83	0.87	4.01	0	0	0
Cluster-55448.311284	0	0	0	0	0	1.11	0	0	0
Cluster-55448.108285	17.2	21.17	0	51.71	2.46	107.2	0	9.09	0
Cluster-55448.109816	0	32.46	208.96	715.21	89.4	2622.38	0	0	0
Cluster-55448.60253	0	0	0	0	0	0.22	0	0	0
Cluster-55448.232833	0.82	84.03	510.03	823.99	39.08	2017.49	1.9	0	0
Cluster-55448.30021	0	0	0	0	0.15	1.03	0.16	0	0
Cluster-6275.0	0	0	0	0	0	0.45	0	0	0
Cluster-55448.33983	0	141.03	1306.7	1345.42	71.25	4331.32	0	0	0
Cluster-55448.282410	0	0	0	0	0	0.16	0	0	0
Cluster-7139.0	0	0	0	0	0	0.89	0	0	0
Cluster-55448.860	0	0	0	1.05	0	1.87	0	0	0
Cluster-55448.31819	0	2.6	82.8	820.31	195.24	1628.1	0	0	0
Cluster-55448.311609	0	0	0	13.11	0.37	31.92	0	0	0
Cluster-55448.32617	0	2.06	4.17	3.3	0	8	0	0	0
Cluster-44998.0	0	0	0	0	0.17	0.35	0	0	0
Cluster-14428.1	0	0	0	0	0.34	1.55	0	0	0
Cluster-55448.312482	0	0	0	0	0	0.26	0	0	0
Cluster-6093.0	0	0	0.16	0.65	0.32	1.16	0	0	0
Cluster-55448.337756	0	0	0	0	0	0.81	0	0	0
Cluster-59738.0	0	0	0.31	0.16	0	1.63	0	0	0
Cluster-6830.0	0	0	0	0	0.31	0.96	0	0	0
Cluster-55448.27453	0	0.48	2.79	98.1	7.67	91.02	0	0	0
Cluster-55448.234051	0	0	0	0	0	0.15	0	0	0
Cluster-5796.0	0	0	0	0	0	0.52	0	0	0
Cluster-55448.314667	0	0	0	1.69	0.38	2.64	0	0	0
Cluster-55448.33984	0.88	222.3	1468.48	1259.46	131.51	9581.26	1.9	0	0
Cluster-55448.23674	0	0	0	0	0	0.84	0	0	0
Cluster-55448.37225	0	0	0	0.41	0	0.78	0	0	0
Cluster-5800.0	0	0	0.41	0.45	0	0.88	0	0	0
Cluster-55448.310022	0.22	19.69	116.43	387.99	10.28	869.8	0.27	0	0
Cluster-55448.30034	0	0	0.13	0	0.13	1.08	0	0	0
Cluster-55448.312566	0	3.56	5.99	141.13	2.21	171.52	0	0	0
Cluster-55448.297375	0	0	0	1.43	0.62	2.31	0	0	0
Cluster-55448.342758	0	0	0	0	0	2.17	0	0	0
Cluster-55448.312070	0	0	0	0	0	0.77	0	0	0
Cluster-55448.31693	0	0	0	0	0	2.46	0	0	0
Cluster-55448.311426	0	0.91	0.69	0.95	0.93	17.73	0	0	0.13
Cluster-55448.204468	0	0	0	0	0	4.65	0	0	0
Cluster-55448.129164	0	0	0	0	0	0.6	0	0	0
Cluster-55448.30599	0	0	0	0	0	2.44	0	0	0
Cluster-55448.30201	0	0	0	0.87	0	1.45	0	0	0
Cluster-55448.31765	0	0	45.06	75.64	0	134.56	0	0	0
Cluster-5892.0	0	0	0	0.33	0	1.3	0	0	0
Cluster-55448.342229	0	0	0	0	0	0.61	0	0	0
Cluster-55448.153645	0	0	0.41	3.1	1.23	3.88	0	0	0
Cluster-55448.31807	0	0.05	0	49.96	20.68	123.45	0	0	0
Cluster-55448.312515	0	0	0	0	0	0.36	0	0	0
Cluster-6463.0	0	0	0	0	0	0.38	0	0	0
Cluster-14450.0	0	0	0	1.26	0	1.32	0	0	0
Cluster-4036.1	0	0	0.54	1.22	0.55	1.73	0	0	0
Cluster-55448.27984	0	0	0	0.83	0.3	1.48	0	0	0
Cluster-55448.34064	0.46	68.86	577.39	594.34	26.02	1860.55	0.76	0	0
