# Supplementary material for: HpeNet: Co-expression Network Database for de novo Transcriptome Assembly of Paeonia lactiflora Pall
Source: Front Genet. 2020 Oct 21;11:570138. doi: 10.3389/fgene.2020.570138 (PMC7641121; doi:10.3389/fgene.2020.570138)
Supplement: Supplementary file 5 [file Table_4.XLSX]

## Sheet: Co-expression genes
Table S9. Detailed information for all unigenes in the FADs network
Gene_id	Ortholog in Arabidopsis	E-value	Ara_symbol	Annotation in Arabidopsis	PCC-value
Cluster-55448.309693	AT3G12120	1.9e-16	AtFAD2	FAD2|fatty acid desaturase 2	1
Cluster-55448.309945	AT1G23760	3.7e-22	JP630	PG3|POLYGALACTURONASE 3	0.994
Cluster-5892.0	--	--	--	--	0.9939
Cluster-55448.312567	AT5G01075	8.4e-06	TWS1	Glycosyl hydrolase family 35 protein	0.9917
Cluster-55448.30585	AT4G08290	3.9e-51	UMAMIT20	UMAMIT20|Usually multiple acids move in and out Transporters 20	0.9895
Cluster-55448.314667	--	--	--	--	0.988
Cluster-55448.47726	AT2G45660	3.3e-19	AGL20	AGL20|AGAMOUS-like 20; ATSOC1|SUPPRESSOR OF OVEREXPRESSION OF CO 1	0.9877
Cluster-55448.250611	AT5G18240	1.1e-15	ATMYR1	ATMYR1|ARABIDOPSIS MYB-RELATED PROTEIN 1; MYR1|myb-related protein 1	0.9872
Cluster-55448.31807	--	--	--	--	0.986
Cluster-55448.45125	AT1G08170	2.8e-09	--	Histone superfamily protein	0.9857
Cluster-55448.337756	--	--	--	--	0.9857
Cluster-55448.32305	--	--	--	--	0.9857
Cluster-38685.0	AT5G02880	5.6e-10	UPL4	UPL4|ubiquitin-protein ligase 4	0.9857
Cluster-42703.0	AT5G51620	1.2e-09	--	Uncharacterised protein family (UPF0172)	0.9856
Cluster-6463.0	--	--	--	--	0.9855
Cluster-55448.314872	AT1G51720	5.5e-30	--	Amino acid dehydrogenase family protein	0.9854
Cluster-55448.30970	AT2G44470	6.8e-33	BGLU29	BGLU29|beta glucosidase 29	0.984
Cluster-55448.31693	--	--	--	--	0.984
Cluster-55448.28465	AT5G23960	1.1e-16	ATTPS21	TPS21|terpene synthase 21	0.9835
Cluster-55448.29392	AT5G58080	2.7e-07	ARR18	ARR18|response regulator 18	0.9833
Cluster-55448.30599	--	--	--	--	0.983
Cluster-55448.311247	AT3G29152	3e-08	--	Bifunctional inhibitor/lipid-transfer protein/seed storage 2S albumin superfamily protein	0.9828
Cluster-55448.143429	AT5G11170	2.2e-68	UAP56a	UAP56a|homolog of human UAP56 a	0.9826
Cluster-55448.311224	AT1G23760	6.3e-21	JP630	PG3|POLYGALACTURONASE 3	0.9823
Cluster-32876.0	AT5G13410	2.2e-48	--	FKBP-like peptidyl-prolyl cis-trans isomerase family protein	0.9819
Cluster-55448.297375	--	--	--	--	0.9809
Cluster-55448.32905	AT4G30950	7.9e-28	FAD6	FAD6|fatty acid desaturase 6; FADC|FATTY ACID DESATURASE C; SFD4|STEAROYL DESATURASE DEFICIENCY 4	0.9807
Cluster-7139.0	--	--	--	--	0.9795
Cluster-55448.312070	--	--	--	--	0.9793
Cluster-55448.210681	AT4G04970	6.3e-08	ATGSL01	ATGSL01|GLUCAN SYNTHASE LIKE 1; ATGSL1|GLUCAN SYNTHASE LIKE-1; GSL1|glucan synthase-like 1	0.9791
Cluster-55448.31819	--	--	--	--	0.9789
Cluster-55448.311426	--	--	--	--	0.9788
Cluster-4036.1	--	--	--	--	0.9772
Cluster-55448.51735	AT3G48530	4.7e-10	KIN&#947;	KING1|SNF1-related protein kinase regulatory subunit gamma 1	0.9764
Cluster-55448.30034	--	--	--	--	0.9758
Cluster-55448.204468	--	--	--	--	0.9755
Cluster-55448.16320	--	--	--	--	0.9749
Cluster-55448.30798	--	--	--	--	0.9748
Cluster-55448.342229	--	--	--	--	0.9746
Cluster-37324.0	--	--	--	--	0.9744
Cluster-5800.0	--	--	--	--	0.974
Cluster-55448.31765	--	--	--	--	0.9728
Cluster-55448.312515	--	--	--	--	0.9724
Cluster-55448.227483	--	--	--	--	0.9723
Cluster-55448.335381	--	--	--	--	0.9722
Cluster-14450.0	--	--	--	--	0.9705
Cluster-55448.167497	AT2G02130	1.4e-06	LCR68	LCR68|low-molecular-weight cysteine-rich 68	0.97
Cluster-55448.312929	AT1G12740	2.4e-48	CYP87A2	CYP87A2|cytochrome P450, family 87, subfamily A, polypeptide 2	0.9692
Cluster-55448.30021	--	--	--	--	0.9691
Cluster-14428.1	--	--	--	--	0.9668
Cluster-55448.108285	--	--	--	--	0.9662
Cluster-55448.33567	--	--	--	--	0.9661
Cluster-44998.0	--	--	--	--	0.9648
Cluster-55448.31704	AT4G01970	1.1e-15	AtSTS	AtSTS|stachyose synthase; RS4|raffinose synthase 4	0.9641
Cluster-49025.0	AT1G45170	1.3e-15	--	unknown protein	0.964
Cluster-55448.116476	AT1G78560	2.7e-41	--	Sodium Bile acid symporter family	0.9621
Cluster-55448.153645	--	--	--	--	0.9612
Cluster-55448.316142	AT1G68840	5.5e-07	AtRAV2	EDF2|ETHYLENE RESPONSE DNA BINDING FACTOR 2; RAP2.8|RELATED TO AP2 8; RAV2|related to ABI3/VP1 2; TEM2|TEMPRANILLO 2	0.9607
Cluster-55448.232833	--	--	--	--	0.9604
Cluster-55448.312566	--	--	--	--	0.9602
Cluster-55448.32617	--	--	--	--	0.9597
Cluster-55448.27453	--	--	--	--	0.958
Cluster-55448.27984	--	--	--	--	0.9546
Cluster-6830.0	--	--	--	--	0.9528
Cluster-55448.23674	--	--	--	--	0.9473
Cluster-55448.311609	--	--	--	--	0.9465
Cluster-54354.0	AT3G57310	6.7e-07	--	Bifunctional inhibitor/lipid-transfer protein/seed storage 2S albumin superfamily protein	0.945
Cluster-55448.309691	AT4G30950	1.8e-25	FAD6	FAD6|fatty acid desaturase 6; FADC|FATTY ACID DESATURASE C; SFD4|STEAROYL DESATURASE DEFICIENCY 4	0.9444
Cluster-55448.205982	AT2G35460	2e-06	--	Late embryogenesis abundant (LEA) hydroxyproline-rich glycoprotein family	0.92
Cluster-55448.981	AT1G73965	3.1e-06	CLE13	CLE13|CLAVATA3/ESR-RELATED 13	0.9153
Cluster-55448.309691	AT4G30950	1.8e-25	FAD6	FAD6|fatty acid desaturase 6; FADC|FATTY ACID DESATURASE C; SFD4|STEAROYL DESATURASE DEFICIENCY 4	1
Cluster-55448.981	AT1G73965	3.1e-06	CLE13	CLE13|CLAVATA3/ESR-RELATED 13	0.9478
Cluster-55448.309693	AT3G12120	1.9e-16	AtFAD2	FAD2|fatty acid desaturase 2	0.9444
Cluster-55448.30034	--	--	--	--	0.9331
Cluster-55448.33567	--	--	--	--	0.9309
Cluster-55448.32905	AT4G30950	7.9e-28	FAD6	FAD6|fatty acid desaturase 6; FADC|FATTY ACID DESATURASE C; SFD4|STEAROYL DESATURASE DEFICIENCY 4	0.9306
Cluster-6830.0	--	--	--	--	0.9301
Cluster-55448.23674	--	--	--	--	0.9296
Cluster-44998.0	--	--	--	--	0.9287
Cluster-55448.31807	--	--	--	--	0.9265
Cluster-55448.309945	AT1G23760	3.7e-22	JP630	PG3|POLYGALACTURONASE 3	0.9255
Cluster-55448.27984	--	--	--	--	0.923
Cluster-55448.312929	AT1G12740	2.4e-48	CYP87A2	CYP87A2|cytochrome P450, family 87, subfamily A, polypeptide 2	0.92
Cluster-14428.1	--	--	--	--	0.9199
Cluster-55448.116476	AT1G78560	2.7e-41	--	Sodium Bile acid symporter family	0.9163
Cluster-55448.153645	--	--	--	--	0.9149
Cluster-55448.129164	--	--	--	--	0.9001
Cluster-55448.312482	--	--	--	--	0.8554
Cluster-55448.165026	AT2G02860	1.9e-73	ATSUC3	ATSUC3|SUCROSE TRANSPORTER 3; SUT2|sucrose transporter 2	0.8468
Cluster-5796.0	--	--	--	--	0.8435
Cluster-55448.230922	AT3G48190	2.6e-09	ATATM	ATATM|ATAXIA-TELANGIECTASIA MUTATED; PIG1|pcd in male gametogenesis 1	0.8281
Cluster-55448.118765	AT5G09320	7.7e-10	VPS9B	VPS9B|Vacuolar sorting protein 9 (VPS9) domain	0.782
Cluster-55448.32905	AT4G30950	7.9e-28	FAD6	FAD6|fatty acid desaturase 6; FADC|FATTY ACID DESATURASE C; SFD4|STEAROYL DESATURASE DEFICIENCY 4	1
Cluster-55448.30970	AT2G44470	6.8e-33	BGLU29	BGLU29|beta glucosidase 29	0.9939
Cluster-55448.31807	--	--	--	--	0.993
Cluster-55448.109816	--	--	--	--	0.9873
Cluster-55448.312568	--	--	--	--	0.9857
Cluster-55448.314388	AT2G45660	3.6e-19	AGL20	AGL20|AGAMOUS-like 20; ATSOC1|SUPPRESSOR OF OVEREXPRESSION OF CO 1	0.9851
Cluster-55448.250611	AT5G18240	1.1e-15	ATMYR1	ATMYR1|ARABIDOPSIS MYB-RELATED PROTEIN 1; MYR1|myb-related protein 1	0.9849
Cluster-55448.310022	--	--	--	--	0.984
Cluster-55448.33984	--	--	--	--	0.9829
Cluster-55448.232833	--	--	--	--	0.9809
Cluster-55448.309693	AT3G12120	1.9e-16	AtFAD2	FAD2|fatty acid desaturase 2	0.9807
Cluster-55448.309945	AT1G23760	3.7e-22	JP630	PG3|POLYGALACTURONASE 3	0.9804
Cluster-55448.29667	AT1G68600	3.7e-09	--	Aluminium activated malate transporter family protein	0.9793
Cluster-55448.342758	--	--	--	--	0.979
Cluster-55448.311284	--	--	--	--	0.9785
Cluster-55448.227483	--	--	--	--	0.9785
Cluster-55448.27231	--	--	--	--	0.9781
Cluster-55448.314871	AT1G51720	1.2e-33	--	Amino acid dehydrogenase family protein	0.9779
Cluster-55448.30201	--	--	--	--	0.9775
Cluster-55448.51735	AT3G48530	4.7e-10	KIN&#947;	KING1|SNF1-related protein kinase regulatory subunit gamma 1	0.9771
Cluster-55448.312929	AT1G12740	2.4e-48	CYP87A2	CYP87A2|cytochrome P450, family 87, subfamily A, polypeptide 2	0.9768
Cluster-55448.30585	AT4G08290	3.9e-51	UMAMIT20	UMAMIT20|Usually multiple acids move in and out Transporters 20	0.9763
Cluster-55448.89390	AT2G05530	6.1e-08	--	Glycine-rich protein family	0.9761
Cluster-55448.210681	AT4G04970	6.3e-08	ATGSL01	ATGSL01|GLUCAN SYNTHASE LIKE 1; ATGSL1|GLUCAN SYNTHASE LIKE-1; GSL1|glucan synthase-like 1	0.9757
Cluster-55448.108285	--	--	--	--	0.9756
Cluster-7139.0	--	--	--	--	0.9754
Cluster-55448.31693	--	--	--	--	0.9751
Cluster-55448.282410	--	--	--	--	0.9749
Cluster-55448.70214	AT5G11380	1.1e-19	DXPS3	DXPS3|1-deoxy-D-xylulose 5-phosphate synthase 3; DXS3|1-deoxy-D-xylulose 5-phosphate (DXP) synthase 3	0.9749
Cluster-55448.252811	AT3G56310	8.6e-06	--	Melibiase family protein	0.9749
Cluster-55448.34064	--	--	--	--	0.9745
Cluster-5386.0	--	--	--	--	0.9742
Cluster-55448.33983	--	--	--	--	0.9738
Cluster-55448.60253	--	--	--	--	0.9735
Cluster-6275.0	--	--	--	--	0.9734
Cluster-55448.76989	AT3G08490	2.9e-08	--	--	0.9733
Cluster-55448.30599	--	--	--	--	0.9717
Cluster-55448.45955	AT1G68600	4.3e-47	--	Aluminium activated malate transporter family protein	0.9685
Cluster-55448.860	--	--	--	--	0.9664
Cluster-55448.27984	--	--	--	--	0.9663
Cluster-55448.309421	AT2G05530	4.1e-08	--	Glycine-rich protein family	0.9657
Cluster-55448.37225	--	--	--	--	0.9656
Cluster-55448.312566	--	--	--	--	0.9636
Cluster-55448.297375	--	--	--	--	0.9631
Cluster-55448.116476	AT1G78560	2.7e-41	--	Sodium Bile acid symporter family	0.962
Cluster-55448.24882	--	--	--	--	0.9608
Cluster-6093.0	--	--	--	--	0.9602
Cluster-55448.31704	AT4G01970	1.1e-15	AtSTS	AtSTS|stachyose synthase; RS4|raffinose synthase 4	0.9577
Cluster-54354.0	AT3G57310	6.7e-07	--	Bifunctional inhibitor/lipid-transfer protein/seed storage 2S albumin superfamily protein	0.9437
Cluster-59738.0	--	--	--	--	0.9346
Cluster-55448.981	AT1G73965	3.1e-06	CLE13	CLE13|CLAVATA3/ESR-RELATED 13	0.9306
Cluster-55448.309691	AT4G30950	1.8e-25	FAD6	FAD6|fatty acid desaturase 6; FADC|FATTY ACID DESATURASE C; SFD4|STEAROYL DESATURASE DEFICIENCY 4	0.9306
Cluster-55448.205982	AT2G35460	2e-06	--	Late embryogenesis abundant (LEA) hydroxyproline-rich glycoprotein family	0.9215
Cluster-55448.99355	AT4G21720	5.6e-08	--	unknown protein	0.8904
Cluster-55448.232891	AT2G42190	1.2e-21	--	unknown protein	0.8725
Cluster-55448.312482	--	--	--	--	0.8508
Cluster-55448.234051	--	--	--	--	0.7846
